# Supplementary material for: Molecular Identification and Phenotypic Antimicrobial Resistance of Acinetobacter spp. from an Equine University Clinic in Germany
Source: Antibiotics (Basel). 2026 May 30;15(6):558. doi: 10.3390/antibiotics15060558 (PMC13295674; doi:10.3390/antibiotics15060558)
Supplement: Supplementary file 1 [file antibiotics-15-00558-s001.zip]

Archive with 2 entries (2 files):
- Supplementary File  S1.pdf
- Supplementary File  S2.xlsx
