# Supplementary material for: Molecular Identification and Phenotypic Antimicrobial Resistance of Acinetobacter spp. from an Equine University Clinic in Germany
Source: Antibiotics (Basel). 2026 May 30;15(6):558. doi: 10.3390/antibiotics15060558 (PMC13295674; doi:10.3390/antibiotics15060558)
Supplement: Supplementary file 1 [file antibiotics-15-00558-s001.zip › Supplementary File S2.xlsx]

## Sheet: Surgical area 
	Sampling Period 1	Sampling Period 2	Sampling Period 3
Anaesthetic machine	x	x
Endotracheal tube	x
Floor 1 induction stable	x	x
Floor 2 induction stable	x	x
Floor x 1recovery box	x	x
Floor 2 recovery box	x	x
Loops	x	x
Surgical area, computer keyboard		x
Surgical area, control field lightening		x
Surgical area, door handle		x
Surgical area, surgery table	x
Surgical preparation area, clippers	x	x
Surgical preparation area, compressed air nozzle		x
Surgical preparation area, vacuum cleaner		x
Surgical theatre floor 1	x	x
Surgical theatre, ceiling support unit		x	x
Surgical theatre, door handle	x	x	x
Surgical theatre, floor 2	x	x	x
Surgical theatre, footrest	x	x
Surgical theatre, instrument table	x	x	x
Surgical theatre, lamp	x	x	x
Surgical theatre, light switch	x	x	x
Surgical theatre, mat	x
Surgical theatre, pillow	x	x	x
Surgical theatre, wall 1	x
Surgical theatre, wall 2	x
Surgical theatre, wheels of the instrument table		x
Wall 1 induction stable	x	x
Wall 1 recovery box	x	x
Wall 2 induction stable	x	x
Wall 2 recovery box		x

## Sheet: Examination areas
	Sampling Period 1	Sampling Period 2	Sampling Period 3
Medicine examination area, clippers	x	x
Medicine examination area, box gastroscope		x
Medicine examination area, endoscope 180 cm	x	x	x
Medicine examination area, bronchoscope box		x
Medicine examination area, cabinet handle	x	x	x
Medicine examination area, computer keyboard	x	x
Medicine examination area, computer mouse	x	x	x
Medicine examination area, door handle	x	x	x
Medicine examination area, endoscopy mat		x	x
Medicine examination area, floor 1	x	x
Medicine examination area, floor 2	x	x
Medicine examination area, gastroskope	x	x
Medicine examination area, nasogastric tube		x
Medicine examination area, pots with sterile iodine soap or alcohol swabs	x	x	x
Medicine examination area, shelf	x	x
Medicine examination area, stethoscope	x	x
Medicine examination area, stocks, frontside	x	x
Medicine examination area, stocks, hindside	x	x	x
Medicine examination area, table	x	x
Medicine examination area, thermometer	x	x
Medicine examination area, twitch		x
Medicine examination area, ultrasound probe	x	x
Medicine examination area, wall 1	x	x
Medicine examination area, wall 2	x	x
Orthopaedic examination area, floor	x
Orthopaedic examination area, cabinet handles	x	x
Orthopaedic examination area, computer keyboard	x	x
Orthopaedic examination area, computer mouse	x	x
Orthopaedic examination area, door handle	x	x
Orthopaedic examination area, door handle		x
Orthopaedic examination area, pots with sterile iodine soap or alcohol swabs	x
Orthopaedic examination area, shelf	x	x	x
Orthopaedic examination area, sink		x	x
Orthopaedic examination area, table	x	x	x
Orthopaedic examination area, ultrasound probe	x	x	x
Orthopaedic examination area, wall	x
Orthopaedic examination area, x-ray apron		x
Orthopaedic examination area, x-ray plate holder			x
Orthopaedic examination area, x-ray plates	x	x

## Sheet: Stabling area
	Sampling Period 1	Sampling Period 2	Sampling Period 3
Intensive care stable, automatic waterer	x	x	x
Intensive care stable, floor 1	x	x
Intensive care stable, floor 2	x	x
Intensive care stable, manger	x	x
Intensive care stable, stable door handle	x	x	x
Intensive care stable, wall 1	x
Intensive care stable, wall 2	x
Isolation stable A, automatic waterer	x
Isolation stable A, floor 1	x	x
Isolation stable A, floor 2	x	x
Isolation stable A, manger	x	x
Isolation stable A, stable door handle	x	x
Isolation stable A, wall 1	x
Isolation stable A, wall 2	x
Special hygiene stable, automatic waterer	x	x
Special hygiene stable, floor 1	x	x
Special hygiene stable, floor 2	x	x
Special hygiene stable, manger	x	x
Special hygiene stable, stable door handle	x	x
Special hygiene stable, wall 1	x
Special hygiene stable, wall 2	x
